# Supplementary material for: Phytochemicals Determination, and Antioxidant, Antimicrobial, Anti-Inflammatory and Anticancer Activities of Blackberry Fruits
Source: Foods. 2023 Apr 3;12(7):1505. doi: 10.3390/foods12071505 (PMC10094647; doi:10.3390/foods12071505)
Supplement: Supplementary file 1 [file foods-12-01505-s001.zip]

Archive with 1 entries (1 files):
- foods-2285731-supplementary.pdf
